# Supplementary material for: UmetaFlow: an untargeted metabolomics workflow for high-throughput data processing and analysis
Source: J Cheminform. 2023 May 12;15:52. doi: 10.1186/s13321-023-00724-w (PMC10176759; doi:10.1186/s13321-023-00724-w)
Supplement: Supplementary file 2 — Additional file 2: Table S9. All the raw in-house data were both manually analyzed and through UmetaFlow for method validation. [file 13321_2023_724_MOESM2_ESM.xls]

## Sheet: Sheet1
Sample_name	Compounds produced	Formulas	[M+H]+	Features detected	Formula predictions	Structural predictions	Spectral matches
Germicidin A	GermicidinA	C11H16O3	197.117	✓	✓	✓	✓
Germicidin B	GermicidinB	C10H14O3	183.102	✓	✓	inaccurate	✓
Ampicillin	Ampicillin	C16H19N3O4S	350.118	✓	✓	✓(amblosin)	-
Ampicillin	Ampicilloic Acid	C16H21N3O5S	368.127	✓	✓	✓	-
Kanamycin	Kanamycin	C18H36N4O11	485.246	✓	✓	✓	-
Anhydrotetracycline (hydrochloride)	Anhydrotetracycline (hydrochloride)	C22H26N2O9	463.172	✓	✓	inaccurate	-
Anhydrotetracycline (hydrochloride)	Anhydrotetracycline (hydrochloride)	C22H24N2O8	445.161	✓	✓	✓(Actisite rank#2)	-
Globomycin	Globomycin	C32H57N5O9	656.423	✓	✓	✓	-
Apramycin	Apramycin	C21H41N5O11	540.288	✓	✓	✓(ambylan)	-
Thiostreptone	Thiostreptone	C72H85N19O18S5	1664.5	✓	[M+2H]2+ only	-	-
Streptomyces collinus Tü 365 x8 reps	Kirromycin	C43H60N2O12	797.421	✓	✓	✓(smiles only)	✓
Streptomyces collinus Tü 365 x8 reps	Desferrioxamine B	C25H48N6O8	561.361	✓	✓	✓(desferal)	✓
Kutzneria sp. CA-103260_DNPM x3reps	Epemicin A	C76H132N2O32	1585.88	✓	[M+2H]2+ only	-	-
Kutzneria sp. CA-103260_FPY12 x3reps	Epemicin A	C76H132N2O32	1585.88	✓	[M+2H]2+ only	-	-
Kutzneria sp. CA-103260_ISP2 x3reps	Epemicin A	C76H132N2O32	1585.88	✓	[M+2H]2+ only	-	-
Kutzneria sp. CA-103260_DNPM x3reps	Epemicin B	C70H122N2O27	1423.83	✓	inaccurate	-	-
Kutzneria sp. CA-103260_FPY12 x3reps	Epemicin B	C70H122N2O27	1423.83	✓	inaccurate	-	-
Kutzneria sp. CA-103260_ISP2 x3reps	Epemicin B	C70H122N2O27	1423.83	✓	inaccurate	-	-
Streptomyces sp. NBC 00162 WT	Pyracrimycin A	C7H10N2O	139.087	✓	✓	inaccurate	-
Streptomyces sp. CA-210063	Pyracrimycin A	C7H10N2O	139.087	✓	✓	inaccurate	-
Streptomyces sp. DSM 40750	Pyracrimycin A	C7H10N2O	139.087	✓	✓	inaccurate	-
Score				100%	76%	62%	11%
Total files: 47 (out of those, 37 compounds could be considered for formula and structural predictions, i.e., singly charged)						Combined predictions and spectral matches led to
						65%
