# Supplementary material for: UmetaFlow: an untargeted metabolomics workflow for high-throughput data processing and analysis
Source: J Cheminform. 2023 May 12;15:52. doi: 10.1186/s13321-023-00724-w (PMC10176759; doi:10.1186/s13321-023-00724-w)
Supplement: Supplementary file 3 — Additional file 3: Table S10. Feature detection, structural and formula predictions for commercial standards germicidins A and B, kanamycin, tetracycline hydrochloride, thiostreptone, globomycin, ampicillin and apramycin. [file 13321_2023_724_MOESM3_ESM.xls]

## Sheet: Sheet1
Spectral Match	SIRIUS	CSI_name	CSI _smiles	m/z	RT (s)	Adduct	Globomycin	Apramycin	Tetracycline	Ampicillin	GermicidinA	GermicidinB	Kanamycin	Thiostreptone
Germicidin A	C11H16O3	Germicidin	CCCCC1=C(OC(=O)C=C1OC)C	197.117	438.774	[M + H]+					1590000000
Germicidin B	C10H14O3	2H-Pyran-2-one, 4-methoxy-5-methyl-6-propyl-	CCCC1=C(C(=CC(=O)O1)OC)C	183.102	412.535	[M + H]+					2240000	363000000
-	C18H36N4O11	kanamycin	C1C(C(C(C(C1N)OC2C(C(C(C(O2)CN)O)O)O)O)OC3C(C(C(C(O3)CO)O)N)O)N	485.245	42.53	[M + H]+							34900000
-	C22H24N2O8	Actisite	CC1(C2CC3C(C(=O)C(=C(C3(C(=O)C2=C(C4=C1C=CC=C4O)O)O)O)C(=O)N)N(C)C)O	445.161	331.122	[M + H]+			10800000
-	C22H26N2O9	(2R,4S,5R,6R)-5-acetamido-6-[(1R,2R)-1,2-dihydroxy-3-(naphthalene-2-carbonylamino)propyl]-2,4-dihydroxyoxane-2-carboxylic acid	CC(=O)NC1C(CC(OC1C(C(CNC(=O)C2=CC3=CC=CC=C3C=C2)O)O)(C(=O)O)O)O	445.161	344.971	[M + H]+			618000000
-	C32H57N5O9	globomycin	CCCCCCC1C(C(=O)N(C(C(=O)NC(C(=O)NC(C(=O)NC(C(=O)NCC(=O)O1)C(C)O)CO)C(C)CC)CC(C)C)C)C	678.405	540.066	[M + Na]+	97300000
-	C30H48N10O7	-	CC1=NN=C(N1C2=CC=CC=C2CNC(=O)C)CNC(=O)CNC(=O)C(C(C)O)NC(=O)C(CO)NC(=O)C(CCCCN(C)C)N	678.405	548.062	[M + H4 + N]+	101000000
-	C16H19N3O4S	Amblosin	CC1(C(N2C(S1)C(C2=O)NC(=O)C(C3=CC=CC=C3)N)C(=O)O)C	372.099	325.919	[M + Na]+				2030000
-	C16H21N3O5S	Ampicilloic Acid	CC1(C(NC(S1)C(C(=O)O)NC(=O)C(C2=CC=CC=C2)N)C(=O)O)C	368.128	306.719	[M + H]+				6650000
-	C16H19N3O4S	Amblosin	CC1(C(N2C(S1)C(C2=O)NC(=O)C(C3=CC=CC=C3)N)C(=O)O)C	350.117	325.919	[M + H]+				32500000
-	C21H41N5O11	Ambylan	CNC1C(C2C(CC(C(O2)OC3C(CC(C(C3O)O)N)N)N)OC1OC4C(C(C(C(O4)CO)N)O)O)O	540.288	84.302	[M + H]+		11500000
-	-	-	-	832.752	497.326	[M + 2H]+2								129000

## Sheet: Sheet2
Globomycin						97300000	101000000
Apramycin											11500000
Tetracycline				10800000	618000000
Ampicillin								2030000	6650000	32500000
GermicidinA	1590000000	2240000
GermicidinB		363000000
Kanamycin			34900000
Thiostreptone												129000
Adduct	[M + H]+	[M + H]+	[M + H]+	[M + H]+	[M + H]+	[M + Na]+	[M + H4 + N]+	[M + Na]+	[M + H]+	[M + H]+	[M + H]+	[M + 2H]+2
m/z	197.117	183.102	485.245	445.161	445.161	678.405	678.405	372.099	368.128	350.117	540.288	832.752
RT (s)	438.774	412.535	42.53	331.122	344.971	540.066	548.062	325.919	306.719	325.919	84.302	497.326
SIRIUS	C11H16O3	C10H14O3	C18H36N4O11	C22H24N2O8	C22H26N2O9	C32H57N5O9	C30H48N10O7	C16H19N3O4S	C16H21N3O5S	C16H19N3O4S	C21H41N5O11	-
CSI_name	Germicidin	2H-Pyran-2-one, 4-methoxy-5-methyl-6-propyl-	kanamycin	Actisite	(2R,4S,5R,6R)-5-acetamido-6-[(1R,2R)-1,2-dihydroxy-3-(naphthalene-2-carbonylamino)propyl]-2,4-dihydroxyoxane-2-carboxylic acid	globomycin	-	Amblosin	Ampicilloic Acid	Amblosin	Ambylan	-
CSI _smiles	CCCCC1=C(OC(=O)C=C1OC)C	CCCC1=C(C(=CC(=O)O1)OC)C	C1C(C(C(C(C1N)OC2C(C(C(C(O2)CN)O)O)O)O)OC3C(C(C(C(O3)CO)O)N)O)N	CC1(C2CC3C(C(=O)C(=C(C3(C(=O)C2=C(C4=C1C=CC=C4O)O)O)O)C(=O)N)N(C)C)O	CC(=O)NC1C(CC(OC1C(C(CNC(=O)C2=CC3=CC=CC=C3C=C2)O)O)(C(=O)O)O)O	CCCCCCC1C(C(=O)N(C(C(=O)NC(C(=O)NC(C(=O)NC(C(=O)NCC(=O)O1)C(C)O)CO)C(C)CC)CC(C)C)C)C	CC1=NN=C(N1C2=CC=CC=C2CNC(=O)C)CNC(=O)CNC(=O)C(C(C)O)NC(=O)C(CO)NC(=O)C(CCCCN(C)C)N	CC1(C(N2C(S1)C(C2=O)NC(=O)C(C3=CC=CC=C3)N)C(=O)O)C	CC1(C(NC(S1)C(C(=O)O)NC(=O)C(C2=CC=CC=C2)N)C(=O)O)C	CC1(C(N2C(S1)C(C2=O)NC(=O)C(C3=CC=CC=C3)N)C(=O)O)C	CNC1C(C2C(CC(C(O2)OC3C(CC(C(C3O)O)N)N)N)OC1OC4C(C(C(C(O4)CO)N)O)O)O	-
Spectral Match	Germicidin A	Germicidin B	-	-	-	-	-	-	-	-	-	-
