# Supplementary material for: UmetaFlow: an untargeted metabolomics workflow for high-throughput data processing and analysis
Source: J Cheminform. 2023 May 12;15:52. doi: 10.1186/s13321-023-00724-w (PMC10176759; doi:10.1186/s13321-023-00724-w)
Supplement: Supplementary file 4 — Additional file 4: Table S11. Feature detection, structural and formula predictions for kirromycin and desferrioxamine B from extracts of Streptomyces collinus Tü 365 and epemicins A and B from extracts of Kutzneria sp. CA-103260. [file 13321_2023_724_MOESM4_ESM.xls]

## Sheet: Sheet1
Spectral Match	Spectral Match_smiles	SIRIUS	CSI _name	CSI _smiles	m/z	RT (s)	Adduct	ISP2_NC1	ISP2_NC2	Streptomyces_collinusTü365_ISP2_rep1	Streptomyces_collinusTü365_ISP2_rep2	Streptomyces_collinusTü365_ISP2_rep3	Streptomyces_collinusTü365_ISP2_rep4	Streptomyces_collinusTü365_ISP2_rep5	Streptomyces_collinusTü365_ISP2_rep6	Streptomyces_collinusTü365_ISP2_rep7	Streptomyces_collinusTü365_ISP2_rep8	DNPM_NC	Kutzneria sp. CA-103260_DNPM_rep1	Kutzneria sp. CA-103260_DNPM_rep2	Kutzneria sp. CA-103260_DNPM_rep3	FPY12_NC	Kutzneria sp. CA-103260_FPY12_rep1	Kutzneria sp. CA-103260_FPY12_rep2	Kutzneria sp. CA-103260_FPY12_rep3	ISP2_NC	Kutzneria sp. CA-103260_ISP2_rep1	Kutzneria sp. CA-103260_ISP2_rep2	Kutzneria sp. CA-103260_ISP2_rep3
"Kirromycin" M+H	CCC(C(=O)NCC=CC=C(C)C(C(C)C1C(C(C(O1)C=CC=CC=C(C)C(=O)C2=C(C=CNC2=O)O)O)O)OC)C3(C(C(C(C(O3)C=CC=CC)(C)C)O)O)O	C43H60N2O12		CCC(C(=O)NCC=CC=C(C)C(C(C)C1C(C(C(O1)C=CC=CC=C(C)C(=O)C2=C(C=CNC2=O)O)O)O)OC)C3(C(C(C(C(O3)C=CC=CC)(C)C)O)O)O	779.411	482.081	[M+H]+			3000000	4920000	4010000	5110000		5410000	3280000
		C43H60N2O12		CCC(C(=O)NCC=CC=C(C)C(C(C)C1C(C(C(O1)C=CC=CC=C(C)C(=O)C2=C(C=CNC2=O)O)O)O)OC)C3(C(C(C(C(O3)C=CC=CC)(C)C)O)O)O	797.421	481.622	[M+H]+			4960000	6270000	5600000	7540000	7470000	7880000	5170000	3480000
Desferrioxamine D1 M+H	CC(=O)NCCCCCN(C(=O)CCC(=O)NCCCCCN(C(=O)CCC(=O)NCCCCCN(C(=O)C)O)O)O	C27H50N6O9	Desferrioxamine D1	CC(=O)NCCCCCN(C(=O)CCC(=O)NCCCCCN(C(=O)CCC(=O)NCCCCCN(C(=O)C)O)O)O	603.371	346.061	[M+H]+			15300000	11900000	9570000	25900000	11900000	15900000	14800000	20800000
Desferrioxamine M+H ## Deferoxamine M+H ## Desferrioxamine B M+H	None ## CC(=O)N(CCCCCNC(=O)CCC(=O)N(CCCCCNC(=O)CCC(=O)N(CCCCCN)O)O)O ## CC(=O)N(CCCCCNC(=O)CCC(=O)N(CCCCCNC(=O)CCC(=O)N(CCCCCN)O)O)O	C25H48N6O8	Desferal	CC(=O)N(CCCCCNC(=O)CCC(=O)N(CCCCCNC(=O)CCC(=O)N(CCCCCN)O)O)O	561.36	318.982	[M+H]+			138000000	79900000	22100000		59600000	143000000	93400000	191000000
Desf-03 M+H					585.36	344.76	[M+H]+							1560000		1100000
Desferrioxamine E M+H	C1CCNC(=O)CCC(=O)N(CCCCCNC(=O)CCC(=O)N(CCCCCNC(=O)CCC(=O)N(CC1)O)O)O	C27H52N6O11			601.355	352.221	[M+H]+			11200000	11300000	7760000		9120000	15500000	9280000	16200000
Desferrioxamine A1 M+H ## desferrioxamine A1 M+H	None ## CC(N(O)CCCCCNC(CCC(N(O)CCCCCNC(CCC(N(O)CCCCN)=O)=O)=O)=O)=O				547.345	307.106	[M+H]+								1190000
Desferrioxamine A2 M+H		C23H44N6O8	N-(5-aminopentyl)-N-hydroxy-N''-[5-(hydroxy{4-[(5-nitropentyl)amino]-4-oxobutanoyl}amino)pentyl]butanediamide	C(CCN)CCN(C(=O)CCC(=O)NCCCCCN(C(=O)CCC(=O)NCCCCC[N+](=O)[O-])O)O	533.329	308.251	[M+H]+			2110000
					1423.83	406.456	[M+H]+												1660000	1530000	1620000			32500000	4100000		572000	1560000	899000
					1423.83	414.283	[M+H]+																	412000			1990000
					712.419	408.314	[M+2H]2+												993000				1340000	19800000			15700000	13000000	9200000
					712.419	391.213	[M+2H]2+												851000	715000	659000		1300000	23900000	8030000		54100000	67400000	37300000
					712.419	404.473	[M+2H]2+												35100000	23900000	21100000		29700000	237000000	44300000		10500000	38400000	3030000
					712.419	390.264	[M+2H]2+																1230000						6140000
					793.446	399.987	[M+2H]2+												21800000	19900000	15800000		57500000	61800000	117000000		170000000	39400000	65500000
					793.445	410.963	[M+2H]2+												284000	291000	235000		1320000	6360000	968000		4370000	2120000	1810000
					793.446	384.749	[M+2H]2+												910000	987000			1560000	28600000	14400000		16400000	16800000	26200000
					793.446	397.327	[M+2H]2+													1280000			3980000	880000000	11100000		91500000		34700000
					793.446	379.192	[M+2H]2+																				18100000		218000
